# Supplementary material for: Renal Embolization-Induced Uremic Swine Model for Assessment of Next-Generation Implantable Hemodialyzers
Source: Toxins (Basel). 2023 Sep 4;15(9):547. doi: 10.3390/toxins15090547 (PMC10536310; doi:10.3390/toxins15090547)
Supplement: Supplementary file 1 [file toxins-15-00547-s001.zip]

Archive with 1 entries (1 files):
- toxins-2327687-supplementary.pdf
